# Supplementary material for: The dynamics of trait variance in multi-species communities
Source: R Soc Open Sci. 2020 Aug 19;7(8):200321. doi: 10.1098/rsos.200321 (PMC7481695; doi:10.1098/rsos.200321)
Supplement: Matlab code [file rsos200321supp1.zip]

Archive with 6 entries (5 files):
- Code/
- Code/ADsys.m
- Code/constit.m
- Code/make_figures.m
- Code/ND_ellDiscr.m
- Code/run_PNAS_cart.m
