# Supplementary material for: The dynamics of trait variance in multi-species communities
Source: R Soc Open Sci. 2020 Aug 19;7(8):200321. doi: 10.1098/rsos.200321 (PMC7481695; doi:10.1098/rsos.200321)
Supplement: Matlab code [file rsos200321supp1.zip › Code/ADsys.m]

function [d_state] = ADsys(t, state)

% This file is part of the code for generates the figures in the paper: 
% " Nordbotten, J. M., F. Bokma, J. S. Hermansen, N. Chr. Stenseth,
% The dynamics of trait variance within multi-species communities"
%
% Implemented for 2d, does not handle variable b and alpha
%
% Copyright Jan Martin Nordbotten
% 05-07-2020

n_spec = length(state)/6; 

state2 = reshape(state, 6, n_spec);

n = state2(1,:)'; 
x = state2(2,:)';
y = state2(3,:)';
sig11 = state2(4,:)';
sig12 = state2(5,:)';
sig22 = state2(6,:)';

[r, dr, ddr] = constit(x, y, t, 'r');
[b, db, ddb] = constit(x, y, t, 'b');
[a, da, dda] = constit(x, y, t, 'alpha');
g = constit(x, y, t, 'g');

d_n = r.*n - b.*n.^2./((4*pi)*(sig11.*sig22-sig12.^2).^.5) + n.* (a*n);    
%d_x = sig11./n.*(dr(:,1)) +  sig12./n.*(dr(:,2)); % Must be completed for non-constant b and alpha!
%d_y = sig12./n.*(dr(:,1)) +  sig22./n.*(dr(:,2)); % Must be completed for non-constant b and alpha!
d_x = sig11.*(dr(:,1)) +  sig12./n.*(dr(:,2)); % Must be completed for non-constant b and alpha!
d_y = sig12.*(dr(:,1)) +  sig22./n.*(dr(:,2)); % Must be completed for non-constant b and alpha!
d_sig11 = zeros(n_spec,1); 
d_sig12 = zeros(n_spec,1); 
d_sig22 = zeros(n_spec,1); 
for iter1 = 1:n_spec  % Must be completed for non-constant b and alpha!
    V = [sig11(iter1), sig12(iter1); sig12(iter1), sig22(iter1)];
    J = [ddr(iter1,1), ddr(iter1,2); ddr(iter1,2), ddr(iter1,3)];
    d_sig = V*J*V + 2 * g(iter1) * eye(2); 
    d_sig = d_sig + b(iter1)*n(iter1)/(2*(4*pi)*det(V)^.5)*V;
    d_sig11(iter1) = d_sig(1,1); 
    d_sig12(iter1) = d_sig(1,2); 
    d_sig22(iter1) = d_sig(2,2); 
    
    d_n(iter1) = d_n(iter1) + 1/2 * sum(sum(V.*J))*n(iter1); 
end

d_state2 = [d_n'; d_x'; d_y'; d_sig11'; d_sig12'; d_sig22']; 
d_state = reshape(d_state2, length(state), 1);  
