# Supplementary material for: The dynamics of trait variance in multi-species communities
Source: R Soc Open Sci. 2020 Aug 19;7(8):200321. doi: 10.1098/rsos.200321 (PMC7481695; doi:10.1098/rsos.200321)
Supplement: Matlab code [file rsos200321supp1.zip › Code/constit.m]

function [out, d_out, dd_out] = constit(x, y, t, param_name)

% This file is part of the code for generates the figures in the paper: 
% " Nordbotten, J. M., F. Bokma, J. S. Hermansen, N. Chr. Stenseth,
% The dynamics of trait variance within multi-species communities"
%
% Copyright Jan Martin Nordbotten
% 05-07-2020

global CASE_NUMBER;


if CASE_NUMBER == 1
    speed_scaling = 1; 
    if strcmp(param_name, 'r')
        out = 1-speed_scaling*((1/2-x).^2 + (1/2-y).^2);
        d_out = speed_scaling*[2*(1/2-x), 2*(1/2-y)];
        dd_out = -speed_scaling*2*ones(length(x), 1)*[1,0,1];
    elseif strcmp(param_name, 'b')
        out = 1e-3*ones(length(x), 1);
        d_out = 0;
        dd_out = 0;
    elseif strcmp(param_name, 'alpha')
        out = -1*ones(length(x));
        d_out = 0;
        dd_out = 0;
    elseif strcmp(param_name, 'g')
        out=2e-6*ones(length(x)); 
        d_out = 0;
        dd_out = 0;
    end
elseif CASE_NUMBER == 2
    if strcmp(param_name, 'r')
        r1 = (1/2-x).^2 + (1/2-y).^2;
        r2 = 4*((1/4-x).^2 + (3/4-y).^2).*((3/4-x).^2 + (1/4-y).^2);
        
        d_r1 = -2*[(1/2-x), (1/2-y)];
        d_r2 = -8*[(1/4-x).*((3/4-x).^2 + (1/4-y).^2) + ((1/4-x).^2 + (3/4-y).^2).*(3/4-x),...
                   (3/4-y).*((3/4-x).^2 + (1/4-y).^2) + ((1/4-x).^2 + (3/4-y).^2).*(1/4-y)];
        
        dd_r1 = 2*ones(length(x), 1)*[1,0,1];
        dd_r2 = 8*[((3/4-x).^2 + (1/4-y).^2) + ((1/4-x).^2 + (3/4-y).^2) + 4*(1/4-x).*(3/4-x),...
                   2*(1/4-x).*(1/4-y) + 2*(3/4-y).*(3/4-x),...
                   ((3/4-x).^2 + (1/4-y).^2) + ((1/4-x).^2 + (3/4-y).^2) + 4*(1/4-y).*(3/4-y)];
        
        out = 1 - (max((2000-t), 0)*r1 + min(t,2000)*r2)/2000;
        d_out = - (max((2000-t), 0)*d_r1 + min(t,2000)*d_r2)/2000;
        dd_out = - (max((2000-t), 0)*dd_r1 + min(t,2000)*dd_r2)/2000;
    elseif strcmp(param_name, 'b')
        out = 1e-3*ones(length(x), 1);
        d_out = 0;
        dd_out = 0;
    elseif strcmp(param_name, 'alpha')
        out = -1*ones(length(x));
        d_out = 0;
        dd_out = 0;
    elseif strcmp(param_name, 'g')
        out=2e-6*ones(length(x)); 
        d_out = 0;
        dd_out = 0;
    end
end
    
    
end
