# Supplementary material for: The dynamics of trait variance in multi-species communities
Source: R Soc Open Sci. 2020 Aug 19;7(8):200321. doi: 10.1098/rsos.200321 (PMC7481695; doi:10.1098/rsos.200321)
Supplement: Matlab code [file rsos200321supp1.zip › Code/make_figures.m]

% This file is part of the code for generates the figures in the paper: 
% " Nordbotten, J. M., F. Bokma, J. S. Hermansen, N. Chr. Stenseth,
% The dynamics of trait variance within multi-species communities"
%
% Copyright Jan Martin Nordbotten
% 05-07-2020


save_figures = 0; 
run_cases = 1; 
global CASE_NUMBER;
    
if 1  % Simple comparison with a single species going toward evolutionary optimum 
    
    CASE_NUMBER = 1
    init_state = [1, 0.2, 0.2, 0.001, 0, 0.001];
    T = 1000;
    
    if run_cases
        tic;
        run_PNAS_cart;
        toc;
        [tAD, states] = ode15s(@ADsys, [0, T], init_state, []);
        toc;
    end
    
    uAD = zeros(Nc,length(tAD));
    for iter1=1:length(tAD)
        sigma2i = inv([states(iter1,4), states(iter1,5); states(iter1,5), states(iter1,6)]);
        uAD(:,iter1) = states(iter1,1)*exp(-((x-states(iter1,2)).^2*sigma2i(1,1) + 2*((x-states(iter1,2)).*(y-states(iter1,3)))*sigma2i(1,2) + (y-states(iter1,3)).^2*sigma2i(2,2))/2) / (2*pi)^(2/Nd) * det(sigma2i)^.5;
    end
    
    
    fhand11 = figure(11);
    ahand11 = axes('parent', fhand11);
    surf(xx, yy, reshape(u(:,end), Nx));
    hold on 
    contour(xx, yy, reshape(real(u(:,end)>1e-4)+max(u(:,end))+100, Nx), 1, 'LineWidth', 2);
    surf(xx, yy, 50+reshape(ui(:,end), Nx));
    surf(xx, yy, 100+reshape(uAD(:,end), Nx));
    set(ahand11, 'ZLim', [0 140])
    set(ahand11, 'ZTick', [0 10 20 30 50 60 70 80 100 110 120 130])
    set(ahand11, 'ZTickLabel', [' 0'; '10'; '20'; '30'; ' 0'; '10'; '20'; '30'; ' 0'; '10'; '20'; '30';])
    set(ahand11, 'CameraPosition', [-4.3637 -6.4202 268.0915])
    xlabel('x_1'); ylabel('x_2'); zlabel('n(x,t)');
    set(gca, 'LineWidth', 2, 'FontSize', 14);
    set(gcf, 'WindowState', 'maximized'); 
    c = colormap;
    c2 = [c;c;c];
    colormap(c2);
    set(ahand11, 'CLim', [-15,135])
    hold off;
    
    if save_figures == 1
        print('Figures/fig11','-dpng')
        print('Figures/fig11','-depsc')
    end
    %colormap(c);
    
    
    fhand12 = figure(12);
    p12_a = plot(dt:dt:T, [ni', xi(1,:)', reshape(sigma2(1,1,:),Nt,1).^.5], '-', 'LineWidth', 1);
    hold on; 
    p12_b = plot(tAD, [states(:,[1,2]) states(:,4).^.5], '--', 'LineWidth', 1); 
    for iter1 = 1:3; 
        set(p12_b(iter1), 'Color', get(p12_a(iter1), 'Color'))
    end
    legend('\mu_0', '\mu_1', '\mu_2', 'n_i', 'x_i', '\sigma_i^2')
    xlabel('t', 'FontSize', 12); 
    set(gca, 'LineWidth', 1, 'FontSize', 12)
    hold off; 
    if save_figures == 1
        print('Figures/fig12','-dpng')
        print('Figures/fig12','-depsc')
    end
    
    
end

if 1  % Species splitting due to changes in environmenal conditions
    
    CASE_NUMBER = 2
    init_state = [1, 0.6, 0.4, 0.005, 0, 0.005];
    T = 4000;
    
    if run_cases
        tic;
        run_PNAS_cart;
        toc;
        [tAD1, states1] = ode15s(@ADsys, [0, T], init_state, []);
        toc;
        init_state = [.5, 0.4, 0.6, 0.005, 0, 0.005, ...
            .5, 0.6, 0.4, 0.005, 0, 0.005];
        [tAD2, states2] = ode15s(@ADsys, [0, T], init_state, []);
        toc;
    end
    
    uAD1 = zeros(Nc,length(tAD1));
    for iter1=1:length(tAD1)
        sigma2i = inv([states1(iter1,4), states1(iter1,5); states1(iter1,5), states1(iter1,6)]);
        uAD1(:,iter1) = states1(iter1,1)*exp(-((x-states1(iter1,2)).^2*sigma2i(1,1) + 2*((x-states1(iter1,2)).*(y-states1(iter1,3)))*sigma2i(1,2) + (y-states1(iter1,3)).^2*sigma2i(2,2))/2) / (2*pi)^(2/Nd) * det(sigma2i)^.5;
    end
    
    
    figure(21)
    contour(xx, yy, reshape(u(:,1), Nx), [.1 .1], '-', 'Color', [0 0.4470 0.7410], 'LineWidth', 1);
    hold on
    contour(xx, yy, reshape(u(:,1500), Nx), [.1 .1], '-', 'Color', [0.8500 0.3250 0.0980], 'LineWidth', 1);
    contour(xx, yy, reshape(u(:,3000), Nx), [.1 .1], '-', 'Color', [0.9290 0.6940 0.1250], 'LineWidth', 1);
    contour(xx, yy, reshape(u(:,6000), Nx), [.1 .1], '-', 'Color', [0.4940 0.1840 0.5560], 'LineWidth', 1);

    RR = constit(x, y, 1*dt, 'r'); [~, RR_max] = max(RR);
    plot(x(RR_max),y(RR_max), 'x', 'Color', [0 0.4470 0.7410], 'LineWidth', 1.5);
    RR = constit(x, y, 1500*dt, 'r'); [~, RR_max] = max(RR);
    plot(x(RR_max),y(RR_max), 'x', 'Color', [0.8500 0.3250 0.0980], 'LineWidth', 1.5);
    RR = constit(x, y, 3000*dt, 'r'); [~, RR_max] = max(RR);
    plot(x(RR_max),y(RR_max), 'x', 'Color', [0.9290 0.6940 0.1250], 'LineWidth', 1.5);
    plot(1-x(RR_max),1-y(RR_max), 'x', 'Color', [0.9290 0.6940 0.1250], 'LineWidth', 1.5);
    RR = constit(x, y, 6000*dt, 'r'); [~, RR_max] = max(RR);
    plot(x(RR_max),y(RR_max), 'x', 'Color', [0.4940 0.1840 0.5560], 'LineWidth', 1.5);
    plot(1-x(RR_max),1-y(RR_max), 'x', 'Color', [0.4940 0.1840 0.5560], 'LineWidth', 1.5);
    
    hold off
    legend('t=0', 't=750', 't=1500', 't=3000')
    xlabel('x_1'); ylabel('x_2'); 
    set(gca, 'LineWidth', 1, 'FontSize', 12)
    
    if save_figures == 1
        print('Figures/fig21','-dpng')
        print('Figures/fig22','-depsc')
    end
    
    
    
    figure(22)
    [~, t_end1] = max(states1(:,6)); t_end1 = t_end1+1; 
    p22_a = plot(dt:dt:T, [ni', xi(1,:)', reshape(sigma2(1,1,:),Nt,1).^.5], '-', 'LineWidth', 1); 
    hold on;
    p22_b = plot(tAD1(1:t_end1), [states1((1:t_end1),[1,2]) states1((1:t_end1),4).^.5], '--', 'LineWidth', 1); 
    hold off;
    for iter1 = 1:3; 
        set(p22_b(iter1), 'Color', get(p22_a(iter1), 'Color'))
    end
    axis([0,1500,0,1])
    legend('\mu_0', '\mu_1', '\mu_2', 'n_i', 'x_i', '\sigma_i^2')
    xlabel('t'); 
    set(gca, 'LineWidth', 1, 'FontSize', 12)
    
    if save_figures == 1
        print('Figures/fig22','-dpng')
        print('Figures/fig22','-depsc')
    end
    
    
    figure(23)
    %[~, t_end2] = max(states2(:,6)); t_end1 = t_end1+1; 
    t_end2 = length(tAD2); 
    p23_a = plot(dt:dt:(2500*dt), [ni(1,1:2500)', xi(1,1:2500)', reshape(sigma2(1,1,1:2500),2500,1).^.5], '-', 'LineWidth', 1); 
    hold on;
    p23_b = plot(tAD2(1:t_end2), [states2((1:t_end2),[1,2]) states2((1:t_end2),4).^.5], '--', 'LineWidth', 1); 
    p23_c = plot(tAD2(1:t_end2), [states2((1:t_end2),[7,8]) states2((1:t_end2),10).^.5], '-.', 'LineWidth', 1); 
    %p23_d = plot(tAD2(1:t_end2), [states2((1:t_end2),1)+states2((1:t_end2),7)], ':', 'LineWidth', 1); 
    p23_d = plot((2000*dt):dt:(Nt*dt), [ni_1(1,2000:end)', xi_1(1,2000:end)', reshape(sigma2_1(1,1,2000:end),(Nt-2000+1),1).^.5], '-', 'LineWidth', 1); 
    p23_e = plot((2000*dt):dt:(Nt*dt), [ni_2(1,2000:end)', xi_2(1,2000:end)', reshape(sigma2_2(1,1,2000:end),(Nt-2000+1),1).^.5], '-', 'LineWidth', 1); 
    hold off;
    for iter1 = 1:3; 
        set(p23_b(iter1), 'Color', get(p23_a(iter1), 'Color'))
        set(p23_c(iter1), 'Color', get(p23_a(iter1), 'Color'))
        set(p23_d(iter1), 'Color', get(p23_a(iter1), 'Color'))
        set(p23_e(iter1), 'Color', get(p23_a(iter1), 'Color'))
    end
    axis([0,3150,0,1])
    legend('\mu_0', '\mu_1', '\mu_2', 'n_i', 'x_i', '\sigma_i^2')
    xlabel('t'); 
    set(gca, 'LineWidth', 1, 'FontSize', 12)
    
    if save_figures == 1
        print('Figures/fig23','-dpng')
        print('Figures/fig23','-depsc')
    end
    
        
    uAD = zeros(Nc,length(tAD2));
    for iter1=1:length(tAD2)
        sigma2i = inv([states2(iter1,4), states2(iter1,5); states2(iter1,5), states2(iter1,6)]);
        uAD(:,iter1) = states2(iter1,1)*exp(-((x-states2(iter1,2)).^2*sigma2i(1,1) + 2*((x-states2(iter1,2)).*(y-states2(iter1,3)))*sigma2i(1,2) + (y-states2(iter1,3)).^2*sigma2i(2,2))/2) / (2*pi)^(2/Nd) * det(sigma2i)^.5;
        sigma2i = inv([states2(iter1,10), states2(iter1,11); states2(iter1,11), states2(iter1,12)]);
        uAD(:,iter1) = uAD(:,iter1) + states2(iter1,7)*exp(-((x-states2(iter1,8)).^2*sigma2i(1,1) + 2*((x-states2(iter1,8)).*(y-states2(iter1,9)))*sigma2i(1,2) + (y-states2(iter1,9)).^2*sigma2i(2,2))/2) / (2*pi)^(2/Nd) * det(sigma2i)^.5;
    end

    
    fhand24 = figure(24);
    ahand24 = axes('parent', fhand24);
    
    surf(xx, yy, reshape(u(:,2000/dt), Nx));
    hold on 
    contour(xx, yy, reshape(real(u(:,2000/dt)>1e-4)+max(u(:,2000/dt))+100, Nx), 1, 'LineWidth', 2);
    surf(xx, yy, 50+reshape(ui2(:,end), Nx));
    [~, t_2000] = min(abs(tAD2-2000));
    surf(xx, yy, 100+reshape(uAD(:,t_2000), Nx));
    set(ahand24, 'ZLim', [0 140])
    set(ahand24, 'ZTick', [0 10 20 30 50 60 70 80 100 110 120 130])
    set(ahand24, 'ZTickLabel', [' 0'; '10'; '20'; '30'; ' 0'; '10'; '20'; '30'; ' 0'; '10'; '20'; '30';])
    set(ahand24, 'CameraPosition', [-4.3637 -6.4202 268.0915])
    xlabel('x_1'); ylabel('x_2'); zlabel('n(x,t)');
    set(gca, 'LineWidth', 2, 'FontSize', 14);
    set(gcf, 'WindowState', 'maximized'); 
    c = colormap;
    c2 = [c;c;c];
    colormap(c2);
    set(ahand24, 'CLim', [-15,135])
    
    hold off;
    
    if save_figures == 1
        print('Figures/fig24','-dpng')
        print('Figures/fig24','-depsc')
    end
    
    
    
    fhand25 = figure(25);  % Illustration figure - not result!
    ahand25 = axes('parent', fhand25);
    
    surf(xx, yy, reshape(u(:,2000/dt), Nx).*(1+(ones(Nx(1),1)*xx-yy'*ones(1,Nx(2))))/35);
    hold on 
    contour(xx, yy, real(reshape(u(:,2000/dt), Nx).*abs((ones(Nx(1),1)*xx-yy'*ones(1,Nx(2)))).^2>1e-7), 1, 'LineWidth', 2);
    
    set(ahand25, 'ZLim', [0 1])
    set(ahand25, 'CameraPosition', [-4.3637 -6.4202 2.0915])
    xlabel('x_1'); ylabel('x_2'); zlabel('n(x,t)');
    set(gca, 'LineWidth', 2, 'FontSize', 14);
    set(gcf, 'WindowState', 'maximized'); 
    
    hold off;
    
    
    if save_figures == 1
        print('Figures/fig25','-dpng')
        print('Figures/fig25','-depsc')
    end
    
    
end
