# Supplementary material for: The dynamics of trait variance in multi-species communities
Source: R Soc Open Sci. 2020 Aug 19;7(8):200321. doi: 10.1098/rsos.200321 (PMC7481695; doi:10.1098/rsos.200321)
Supplement: Matlab code [file rsos200321supp1.zip › Code/ND_ellDiscr.m]

function [A,q,discr] = ND_ellDiscr(Nd, Nx,K)
% Discretize the elliptic model equation with given permeability field on
% a Cartesian grid.
% 
% The discretization assigns periodic boundary conditions, and applies a
% two-point flux approximation. The discretization also adds very simple
% source terms.    
%
% PARAMETERS:
%   - Nd: Number of dimensions
%   - Nx: Number of fine scale cells
%   - K: Permeability field, on the form (nCells x Nd)
%
% RETURNS:
%   - A: Discretization matrix
%   - q: Source term (right hand side)
%   - F: Flux discretization matrixes
%
% TODO:
%   - Remove assignment of source terms (should be handled by a separate
%     file)
%   - Allow for more general boundary conditions?
%   - The cells need not be unit cells
%
% This file is part of the code for generates the figures in the paper: 
% " Nordbotten, J. M., F. Bokma, J. S. Hermansen, N. Chr. Stenseth,
% The dynamics of trait variance within multi-species communities"
%
% Copyright Jan Martin Nordbotten
% 05-07-2020


opt = struct('dirInd',[],'dirVal',[],'neuInd',[],'neuVal',[], 'Bc', ones(Nd,1));
%   - Bc: Dimension by dimension: 0 for periodic, 1 for no flow

assert(numel(opt.dirInd) == numel(opt.dirVal) && numel(opt.neuInd) == numel(opt.neuVal));

% Set grid size equal to unity in all directions
dims = Nx;
dx = dims./Nx;

% Total number of cells
Nc = prod(Nx); 

% Nuber of cells in cross-section (for implementing boundaries)
NBc = Nc./Nx;  

% Connection map constructed by permutations
Sl = cell(Nd,1);
Sr = Sl;

% Construct the connection map dimension by dimension.
for dim = 1:Nd
    % Vectors for sparse matrix connection map. p = plus, m = minus
    % 1 = main diagonal; 2 = periodic boundaries
    ep1 = ones(Nc,1);
    em1 = ep1;
    ep2 = 0*ep1;
    em2 = 0*em1;
    
    % Implementation of periodic boundaries
    for iter = 1:NBc(dim)
        ep2(1 + Nx(dim) * (iter-1))  = 1;
        if opt.Bc(dim)==0;
            em2(Nx(dim)*iter)  = 1;
        end
        try ep1(1 + Nx(dim) * (iter-1))  = 0; end
        try em1(0 + Nx(dim) * (iter-1))  = 0; end
    end
    clear iter;
    
    % Connection matrices. r = right (p above); l = left (m above)
    Sxr = spdiags([ep2, ep1], [1-Nx(dim), 1], Nc, Nc);
    Sxl = spdiags([em1, em2], [-1, Nx(dim)-1], Nc, Nc);
    
    if Nd > 1
        % Reshape vector numbering to Nd matrix, permute dimensions, reshape
        % back to vector:
        P_vec = reshape(permute(reshape(1:Nc, Nx),[dim:Nd,1:dim-1]),Nc,1);
        E = speye(Nc,Nc); % Identity matrix
        %Generate vector to vector permutation matrix according to numbering
        %calculated above
        P = E(P_vec,:);
        
        % Calculate connections for higher dimensions given
        Sl{dim} = P'*Sxl*P;
        Sr{dim} = P'*Sxr*P;
    else
        Sl{dim} = Sxl;
        Sr{dim} = Sxr;
    end
    
    clear Sxr Sxl P
end


% Discretization

%Dimension by dimension discretization. Implemented by Jan...
A_temp = cell(Nd,1);  
Fl = cell(Nd,1);  
Dl = cell(Nd,1);  
Fr = cell(Nd,1);  
Dr = cell(Nd,1);  
for iter1 = 1:Nd
    % Inverse permeability
    Ki = 1./K(:,iter1); 
    
    % Left derivative
    Dl{iter1} = (speye(Nc)-Sl{iter1})/dx(iter1);  
    
    % Right derivative
    Dr{iter1} = (Sr{iter1}-speye(Nc))/dx(iter1);  
    
    if max(opt.Bc)==1
        %Replace main diagonal to get no flow BCs
        Dl{iter1} = Dl{iter1} - spdiags(diag(Dl{iter1}),0,Nc,Nc);
        Dl{iter1} = Dl{iter1} - spdiags(sum(Dl{iter1},2),0,Nc,Nc);
        Dr{iter1} = Dr{iter1} - spdiags(diag(Dr{iter1}),0,Nc,Nc);
        Dr{iter1} = Dr{iter1} - spdiags(sum(Dr{iter1},2),0,Nc,Nc);
    end

    
    % Left-sided average
    Ml = (speye(Nc)+Sl{iter1})/2;   
    
    % Left-sided harmonic mean permeability
    hmKl = spdiags(1./(Ml*Ki),0,Nc,Nc);  
    
    % Left-sided flux
    Fl{iter1} = -hmKl*Dl{iter1}*(prod(dx)/dx(iter1));    
    
    % Right-sided flux 
    Fr{iter1} = Sr{iter1}*Fl{iter1};
    
    % Derivative of flux
    A_temp{iter1} = Dr{iter1}*Fl{iter1}*dx(iter1);   
    
    clear hmKl
end
clear iter1;

% Sum the discretization in each dimension to obtain discretization matrix.
A = sparse(Nc,Nc);  
for iter1 = 1:Nd
    A = A + A_temp{iter1};
end


% Right hand side
q = zeros(Nc,1);
q(opt.dirInd) = opt.dirVal;
q(opt.neuInd) = opt.neuVal;
A(opt.dirInd,:) = 0;
A(sub2ind(size(A),opt.dirInd,opt.dirInd)) = 1;

% Unstructured flux representation
temp_Dl = cell(Nd,1); 
temp_Fl = cell(Nd,1); 
for iter1 = 1:Nd; 
    temp_Dl{iter1} = sign(Dl{iter1}');
    temp_Fl{iter1} = Fl{iter1}';
end
edgemap = [temp_Dl{1:Nd}]';
F = -[temp_Fl{1:Nd}]';


discr = struct(); 
discr.F = F; 
discr.edgemap = edgemap; 
discr.Nd = Nd; 
discr.Nx = Nx; 
discr.Fl = Fl; 
discr.Fr = Fr; 
discr.Dl = Dl; 
discr.Dr = Dr; 
discr.Sl = Sl; 
discr.Sr = Sr; 
discr.dx = dx; 

end
