# Supplementary material for: The dynamics of trait variance in multi-species communities
Source: R Soc Open Sci. 2020 Aug 19;7(8):200321. doi: 10.1098/rsos.200321 (PMC7481695; doi:10.1098/rsos.200321)
Supplement: Matlab code [file rsos200321supp1.zip › Code/run_PNAS_cart.m]

% This file is part of the code for generates the figures in the paper: 
% " Nordbotten, J. M., F. Bokma, J. S. Hermansen, N. Chr. Stenseth,
% The dynamics of trait variance within multi-species communities"
%
% Copyright Jan Martin Nordbotten
% 05-07-2020

global CASE_NUMBER

%CASE_NUMBER = 1; 

% Grid  (2D or 3D)
if CASE_NUMBER == 1
    Nd = 2;
    dims = ones(1,Nd);
    Nx = 100*ones(1,Nd);
elseif CASE_NUMBER == 2
    Nd = 2;
    dims = ones(1,Nd);
    Nx = 100*ones(1,Nd);
end
dx = dims./Nx;
Nc = prod(Nx); 
xx = (dx(1)/2):dx(1):(1-(dx(1)/2)); 
yy = (dx(2)/2):dx(2):(1-(dx(2)/2));
x = reshape(ones(Nx(2),1)*xx, Nc, 1);
y = reshape(yy'*ones(1,Nx(1)), Nc, 1);

% Source/sinks - total per cell;
rhs = zeros(Nc,1);
%rhs = rhs - mean(rhs); 


% Initial conditions
if CASE_NUMBER == 1
    % Initialize time-evolution
    dt = 0.5; 
    Nt = T/dt;
    n0 =init_state(1); x0 = init_state(2:3); sigma20 = [init_state(4:5); init_state(5:6)]; sigma2i = inv(sigma20); 
    u0 = n0*exp(-((x-x0(1)).^2*sigma2i(1,1) + 2*((x-x0(1)).*(y-x0(2)))*sigma2i(1,2) + (y-x0(2)).^2*sigma2i(2,2))/2) / (2*pi)^(2/Nd) * det(sigma2i)^.5;
elseif CASE_NUMBER == 2 
    % Initialize time-evolution
    dt = 0.5; 
    Nt = T/dt;
    n0 =init_state(1); x0 = init_state(2:3); sigma20 = [init_state(4:5); init_state(5:6)]; sigma2i = inv(sigma20); 
    u0 = n0*exp(-((x-x0(1)).^2*sigma2i(1,1) + 2*((x-x0(1)).*(y-x0(2)))*sigma2i(1,2) + (y-x0(2)).^2*sigma2i(2,2))/2) / (2*pi)^(2/Nd) * det(sigma2i)^.5;
end

% Not function of time in order to save computational time in discretization
alpha = constit(x, y, 0, 'alpha');
g = constit(x, y, 0, 'g');

% Precomputation
[A,q,discr] = ND_ellDiscr(Nd, Nx, g);
A = A * Nc;

u= zeros(Nc,Nt); % called "n" in N&S
u(:,1) = u0; 
lnu_new = log(u0);

% Time-evolution
for iter1 = 2:Nt
    
    r = constit(x, y, (iter1-1)*dt, 'r'); 
    b = constit(x, y, (iter1-1)*dt, 'b');
    % Operator splitting:
    lnu_new = lnu_new + ...
        dt*(r - b.*u(:,iter1-1) + alpha*u(:,iter1-1) / Nc);
    
    utemp = exp(lnu_new);
    
    u(:,iter1) = utemp - dt*A*utemp;
    lnu_new = real(log(u(:,iter1)));
        
end


% Post-processing
if 1 
    ni = sum(u)/Nc;
    %ni2 = sum(u.^2)/Nc;
    xi = zeros(Nd,Nt);
    xi(1,:) = sum(u.*x)./ni/Nc;
    xi(2,:) = sum(u.*y)./ni/Nc;
    sigma2 = zeros(Nd,Nd,Nt);
    sigma2(1,1,:) = sum(u.*(x*ones(1,Nt)-xi(1,:)).^2)./ni/Nc;
    sigma2(2,2,:) = sum(u.*(y*ones(1,Nt)-xi(2,:)).^2)./ni/Nc;
    sigma2(1,2,:) = sum(u.*(x*ones(1,Nt)-xi(1,:)).*(y*ones(1,Nt)-xi(2)))./ni/Nc;
    sigma2(2,1,:) = sigma2(1,2,:);
    %mu4_1111 = sum(u.*(x*ones(1,Nt)-xi(1)).^4)./ni/Nc;  % To be compared against: 3*sigma2(1,1,end)^2
    ui = zeros(Nc,Nt);
    for iter1=1:Nt
        sigma2i = inv(sigma2(:,:,iter1));
        ui(:,iter1) = ni(iter1)*exp(-((x-xi(1,iter1)).^2*sigma2i(1,1) + 2*((x-xi(1,iter1)).*(y-xi(2,iter1)))*sigma2i(1,2) + (y-xi(2,iter1)).^2*sigma2i(2,2))/2) / (2*pi)^(2/Nd) * det(sigma2i)^.5;
    end
    
    if CASE_NUMBER == 2
        ni_1 = sum(u.*(x>y))/Nc;
        ni_2 = sum(u.*(x<=y))/Nc;
        
        xi_1 = zeros(Nd,Nt);
        xi_1(1,:) = sum(u.*x.*(x>y))./ni_1/Nc;
        xi_1(2,:) = sum(u.*y.*(x>y))./ni_1/Nc;
        xi_2 = zeros(Nd,Nt);
        xi_2(1,:) = sum(u.*x.*(x<=y))./ni_2/Nc;
        xi_2(2,:) = sum(u.*y.*(x<=y))./ni_2/Nc;
        
        sigma2_1 = zeros(Nd,Nd,Nt);
        sigma2_1(1,1,:) = sum(u.*(x*ones(1,Nt)-xi_1(1,:)).^2.*(x>y))./ni_1/Nc;
        sigma2_1(2,2,:) = sum(u.*(y*ones(1,Nt)-xi_1(2,:)).^2.*(x>y))./ni_1/Nc;
        sigma2_1(1,2,:) = sum(u.*(x*ones(1,Nt)-xi_1(1,:)).*(y*ones(1,Nt)-xi_1(2)).*(x>y))./ni_1/Nc;
        sigma2_1(2,1,:) = sigma2_1(1,2,:);
        sigma2_2 = zeros(Nd,Nd,Nt);
        sigma2_2(1,1,:) = sum(u.*(x*ones(1,Nt)-xi_2(1,:)).^2.*(x<=y))./ni_2/Nc;
        sigma2_2(2,2,:) = sum(u.*(y*ones(1,Nt)-xi_2(2,:)).^2.*(x<=y))./ni_2/Nc;
        sigma2_2(1,2,:) = sum(u.*(x*ones(1,Nt)-xi_2(1,:)).*(y*ones(1,Nt)-xi_2(2)).*(x<=y))./ni_2/Nc;
        sigma2_2(2,1,:) = sigma2_2(1,2,:);
        %mu4_1111 = sum(u.*(x*ones(1,Nt)-xi(1)).^4)./ni/Nc;  % To be compared against: 3*sigma2(1,1,end)^2
        ui2 = zeros(Nc,Nt);
        for iter1=1:Nt
            sigma2i = inv(sigma2_1(:,:,iter1));
            ui2(:,iter1) = ni_1(iter1)*exp(-((x-xi_1(1,iter1)).^2*sigma2i(1,1) + 2*((x-xi_1(1,iter1)).*(y-xi_1(2,iter1)))*sigma2i(1,2) + (y-xi_1(2,iter1)).^2*sigma2i(2,2))/2) / (2*pi)^(2/Nd) * det(sigma2i)^.5;
            sigma2i = inv(sigma2_2(:,:,iter1));
            ui2(:,iter1) = ui2(:,iter1) + ni_2(iter1)*exp(-((x-xi_2(1,iter1)).^2*sigma2i(1,1) + 2*((x-xi_2(1,iter1)).*(y-xi_2(2,iter1)))*sigma2i(1,2) + (y-xi_2(2,iter1)).^2*sigma2i(2,2))/2) / (2*pi)^(2/Nd) * det(sigma2i)^.5;
        end
        
        
    end
    
end
